# Supplementary material for: Informed Consent in Patients with Aphasia: Scoping Review of Clinical Decision-Making Tools and Medico-Legal Issues
Source: Brain Sci. 2026 Jun 10;16(6):621. doi: 10.3390/brainsci16060621 (PMC13297218; doi:10.3390/brainsci16060621)
Supplement: Supplementary file 1 [file brainsci-16-00621-s001.zip]

Archive with 1 entries (1 files):
- brainsci-4321771-supplementary.pdf
